# Supplementary material for: Radiotherapy of the Hepatocellular Carcinoma in Mice Has a Time-Of-Day-Dependent Impact on the Mouse Hippocampus
Source: Cells. 2022 Dec 23;12(1):61. doi: 10.3390/cells12010061 (PMC9818790; doi:10.3390/cells12010061)
Supplement: Supplementary file 1 [file cells-12-00061-s001.zip]

Archive with 5 entries (5 files):
- Supplementary S1_single blot.tif
- Supplementary S2_cytokines liver.tif
- Supplementary S4_single blot.tif
- Supplementary S_3_ IHC_untreated_PB_Hippocampus.tif
- supplementary.pdf
